# Supplementary material for: Nanotopography reveals metabolites that maintain the immunomodulatory phenotype of mesenchymal stromal cells
Source: Nat Commun. 2023 Feb 10;14:753. doi: 10.1038/s41467-023-36293-7 (PMC9918539; doi:10.1038/s41467-023-36293-7)
Supplement: Supplementary file 4 — Source Data [file 41467_2023_36293_MOESM4_ESM.xlsx]

## Sheet: Figure 1
	Fig 1c	Donor F56							Fig 1d	Mean Proliferation Index (n=3-4 topographies per donor)					Fig 1e				Fig 1f					Fig 1g				Fig 1h						Fig 1i						Fig 1j
		FLAT		SQ		NSQ				Flat	SQ	NSQ				Flat	SQ		Proliferation Index					Flat	NSQ	SQ								Proliferation Index							Suppression Index				Fold Change in Suppression Index to Flat
	Division	Mean % Lymphocytes	Std Dev	Mean % Lymphocytes	Std Dev	Mean % Lymphocytes	Std Dev		Donor 1 (F55)	2.43	1.49	2.46			Day 0	4000	4000		4W		6W			1275.89	6911.75	1154.87								Untreated	7 Days	14 Dayas	Positive	Negative			Flat	Flat 7 Days	Flat 14 Days		Flat	Flat 7 Days	Flat 14 Days
	0-1	2.544	0.623322	19.926	12.9365	2.63	1.63921		Donor 2 (M70)	2.38	1.9	2.49							Flat	SQ	Flat	SQ		787.031	6049.13	1272.24		Donor F73		Total Actin (A.U.) per field	No of Nuclei	Actin/Nuclei/Field		2.72685	2.55843	2.36482	3.5	1.2		Donor 1 (F88)	2.72685	2.55843	2.36482			0.922477	0.84534
	2	5.046	1.52553	31.68	9.68179	6.244	5.08277		Donor 3 (F56)	2.47	1.12	1.07			Day 28 #1	62378	65653		2.45	2.3	2.92964	2.37041		560.976	3482.19	982.912								2.61776	2.54428	2.47519				Donor 2 (M52)	2.61776	2.54428	2.47519			0.899264	0.878401
	3	11.756	4.00411	23.8	6.70709	13.6	5.94685		Donor 4 (F55b)	2.38	1.91	2.47			Day 28 #2	69075	87755		2.38	2.5	2.86006	2.36089		427.941	5573.03	1457.4		Flat Field 1		1.74809e+06	70	24972.7		2.92614	2.50039	2.36674				Donor 3 (F56)	2.92614	2.50039	2.36674			0.87929	0.843444
	4	22.52	4.05919	11.31	7.21154	21.2	0.845577		Donor 5 (F88)	1.25	1.42	2.32			Day 28 #3	28615	19928		2.74	2.37	2.85059	2.06574		382.067	7759.41	887.81		Flat Field 2		1.63467e+06	75	21795.7
	5	30.66	2.93479	7.39	5.60924	28.66	5.80327		Donor 6 (M73)	2.09	1.23	1.34			Day 28 #4	55215	19083		2.6	2.65				494.205	5569.15	1256.82		Flat Field 3		1.9522e+06	64	30503.2
	6	19.96	5.07326	3.718	2.53043	19.86	5.15636		Donor 7 (M74)	1.77	1.61	1.75												219.504	5968.71	1573.97		Flat Field 4		530088	45	11779.7
	7+	7.482	2.63848	2.156	0.911252	7.792	1.81792																	244.628	4609.79	948.304		Flat Field 5		370108	17	21771.1
																								268.685	4879.7	1433.95		Flat Field 6		2.35597e+06	81	29086
																								259.658	4651.99	1333.6		Flat Field 7		3.89399e+06	66	58999.8
																								384.761	6973.22	914.68		Flat Field 8		5.50122e+06	87	63232.4
																								364.565	7516.63	1069.35		Flat Field 9		2.27815e+06	45	50625.5
																								177.752	4223.42	843.67		Flat Field 10		3.84265e+06	43	89363.9
																								350.416	6026.95	1271.06		Flat Field 11		3.3987e+06	27	125878
																								387.262	4868.77	1014.46		Flat Field 12		2.53522e+06	79	32091.4
																								433.895	6346.38	1388.96		Flat Field 13		4.76192e+06	85	56022.6
																								517.325	7201.4	714.659		Flat Field 14		1.81622e+06	70	25946
																								987.936	7358.52	915.851		Flat Field 15		2.48231e+06	113	21967.3
																								317.598	7258.55	953.683
																								159.186	5828.89	975.187		Flat Y27632 Field 1		115462	98	1178.18
																								235.875	2102.27	1592.74		Flat Y27632 Field 2		494424	140	3531.6
																								542.984	1549.9	1500.32		Flat Y27632 Field 3		149332	102	1464.04
																								525.986	6848.95	831.743		Flat Y27632 Field 4		371400	76	4886.84
																								540.033	6583.17	1508.67		Flat Y27632 Field 5		336018	123	2731.85
																								363.819	4435.95	585.173		Flat Y27632 Field 6		156957	71	2210.67
																								304.716	5925.05	2137.99		Flat Y27632 Field 7		172733	73	2366.2
																								177.787	3931.12	895.595		Flat Y27632 Field 8		214778	156	1376.78
																								348.977	5956.98	2141.83		Flat Y27632 Field 9		48512.4	49	990.049
																								183.753	4830.42	549.547		Flat Y27632 Field 10		447009	84	5321.54
																								170.227	6197.74	2576.45		Flat Y27632 Field 11		221319	28	7904.26
																								136.213	6011.01	574.552		Flat Y27632 Field 12		1.49477e+06	113	13228.1
																								244.455	4864.68	1729.8		Flat Y27632 Field 13		179250	84	2133.93
																								164.794	4277.01	463.236		Flat Y27632 Field 14		203935	109	1870.96
																								902.808	6161.51	1924.22		Flat Y27632 Field 15		695486	94	7398.79
																								962.142	5262.15	162.6
																								122.567	3143.13	2433.45		SQ Field 1		1.35928e+06	91	14937.2
																								171.337	2500.78	2902.5		SQ Field 2		1627782	31	52509.1
																								190.615	2512.71	898.755		SQ Field 3		1.42378e+06	77	18490.6
																								168.974	4654.51	1665.88		SQ Field 4		1.23878e+06	39	31763.5
																								617.106	3206.59			SQ Field 5		1.30202e+06	16	81376.1
																								167.515	4880.24			SQ Field 6		1401810	54	25959.4
																								169.345	2424.93			SQ Field 7		629889	38	16576
																								205.143	3406.65	1573.74		SQ Field 8		1.65852e+06	70	23693.1
																								160.575	3082.72	1045.35		SQ Field 9		902384	41	22009.4
																								2947.84	2904.48	2403.63		SQ Field 10		1.48109e+06	94	15756.3
																								188.941	3856.22			SQ Field 11		1.54294e+06	29	53205
																								1423.91	3843.68	725.356		SQ Field 12		4.86754e+06	62	78508.6
																								215.078	1172.17	611.208		SQ Field 13		2.49902e+06	69	36217.7
																								460.76	2847.21	705.146		SQ Field 14		4.96248e+06	63	78769.5
																								374.336	5462.76	443.638		SQ Field 15		2.18157e+06	35	62330.7
																								359.931	4564.45	391.491
																								344.711	2986.48	409.87		SQ Y27632 Field 1		159006	62	2564.61
																								391.562	4864.52	285.426		SQ Y27632 Field 2		883606	151	5851.7
																								430.856	3917.86	512.043		SQ Y27632 Field 3		536057	54	9926.98
																								545.481	4166.71	418.692		SQ Y27632 Field 4		312964	83	3770.65
																								2370.54	4646.25	341.864		SQ Y27632 Field 5		450625	54	8344.91
																								1255.02	4866.86	788.41		SQ Y27632 Field 6		285054	56	5090.25
																								568.986	4917.4	633.559		SQ Y27632 Field 7		188420	66	2854.84
																								406.361	3209.11	667.464		SQ Y27632 Field 8		675296	135	5002.2
																								413.087	3973.08	398.545		SQ Y27632 Field 9		268367	66	4066.16
																								657.362	620.523	414.428		SQ Y27632 Field 10		185108	84	2203.67
																								798.785	5177.72	667.231		SQ Y27632 Field 11		349374	185	1888.51
																								576.949	4428.84	582.679		SQ Y27632 Field 12		276430	65	4252.77
																								650.848	4737.96	275.217		SQ Y27632 Field 13		206038	82	2512.66
																								673.389	5386.98	437.144		SQ Y27632 Field 14		326376	106	3079.01
																								578.613	134.697	508.451		SQ Y27632 Field 15		662419	121	5474.54
																								2879.8	3457.84	884.291
																								1156.6	3935.45	463.964
																								733.888	4451.11	467.718
																								586.637	3821.02	267.229
																								567.273	6772.9	759.907
																								648.018	8328.66	1217.46
																								675.577	7401.49	625.067
																								575.892	6474.11	2044.03
																								745.478		1307.35
																								709.025	9097.68	1789.02
																								872.064		1228.7
																								825.211		2264.15
																								712.73		1316.87
																								732.929	10689.5	1329.64
																								1556.11		945.3
																								988.659		1103.95
																								2648.14		1471.5
																								922.154	8819.14	447.883
																								2725.22		1806.58
																								6729.36	4963.23	978.326
																								1831.5	10606.2	1238.11
																								1111.35		958.363
																								2325.77	9554.26	903.272
																								1588.45	9889.29	621.116
																								1693.17	7265.81	1025.56
																								5611.93	5389.14	724.98
																								3200.97	9623.38	795.187
																								2279.28	8706.14	415.624
																								805.289	7419.1	406.689
																								342.983	9726.26	695.883
																								686.182	6631.81	563.757
																								5720.56	4289.4	324.256
																								5210.34	6519.82	583.105
																								6715.98	8099.12	767.865
																								4950.28	3926.08	2304.68
																								3674.28	6884.11	1422.93
																								2339.26	4936.88
																								5029.81	5037.78	952.359
																								3662.23	2268.67	2502.5
																								2260.25	3782.85	439.719
																								4245.19	5145.37	2961.72
																								5137.71	6526.51	2193.24
																								5892.84	3885.93	2632.7
																								5596.51	3987.95	1929.99
																								4415.81	3604.83	1229.54
																								6435.93	4242.16	1913.78
																								4669.49	3466.57	368.732
																								600.898	3377.1	271.588
																								437.674	7815.71	366.941
																								3163.63	4403.44	2158.5
																								549.765	5976.61	437.517
																								1544.62	5485.29	296.824
																								1863.13	6039.94	350.288
																								2306.1	4251.7	671.836
																								1301.78	5734.58	1590.56
																								3671.99	2805.57	677.987
																								879.441	2490.23	2504.63
																								780.675	4380.83	965.497
																								1475.54	6217.37	1916.13
																								168.224	6638.77	592.981
																								2307.34	5466.04	718.38
																								4012.42	4318.22	691.556
																								2154.39	4683.27	3149.14
																								3591.51	3596.49
																								1208.11	4620.6	2851.91
																								2534.58	637.826	451.088
																								826.473	4285.63	715.962
																								2625.12	5474.82	589.381
																								980.756	6404.73	1143.42
																								2536.61	3577.9	679.788
																								2625.47	3127.7	1196.72
																								2644.27	5367	957.284
																								1076.38	4102.47	1008.01
																								3046.87	3361.37	1142.95
																								1591.69	867.122	561.271
																								2025.38	741.849
																								2952.53	1156.82
																								2328.9	1321.88
																								3812.42	707.969
																								1650.02	1047.8
																								3110.36	1391.01
																								4201.92	1629.92
																								685.154	1701.57
																									1449.91
																									1618.74
																									1212.68
																									877.698
																									631.444
																								3338.97	563.943
																								6530.73	1069.99
																									1044.31
																								3160.85	1486.84
																									1609.45
																								2913.16	1684.42
																								6791.75	1399.87
																									1987.24
																								6868.84	1039.82
																								5666.78	1638.61
																								4787.87	2288.89
																									1276.21
																								6031.12	642.147
																								4677.01	1246.87
																									1794.05
																								6955.22	485.465
																								6548.6	1097.09
																								6593.4	1668.43
																								4035.39	1654.65
																								3781.17	1537.97
																								5397.83	1228.76
																								4104.98	1647.67
																								5673.2	7176.84
																								6125.95	177.508
																								6724.06	8617.32
																									9208.42
																									8447
																									4551.31
																									5065.19
																									5707.33
																									1102.6
																									8230.36
																									2311.94
																									8533.9
																									7581.06
																									4881.47
																									4960.34
																									6851.76
																									2506.66
																									3861.42
																									6031.12
																									5520.48
																									2205.19
																									5802.9
																									2107.61
																									181.806
																									1453.2
																									6039.4
																									8465.12
																									1710.22
																									2351.49
																									6396.6
																									6894.65
																									2847.21
																									2514.44
																									2350.16
																									2534.16
																									3530.83
																									2559.91
																									1752.87
																									2294.48
																									2046.97
																									2831.09
																									3428.87
																									3521.59
																									1324.66
																									2422.75
																									2070.91
																									1191.62
																									2629.12
																									1597.62
																									1227.76
																									3440.82
																									217.762
																									921.415
																									2153.4
																									2192.06
																									2394.29
																									2245.64
																									2303.24
																									937.94
																									1968.23
																									3000.86
																									1760.33
																									1397.78
																									805.14
																									3394.67
																									3013.51
																									2334.91

## Sheet: Figure 2
	Fig 2c						Fig 2d																			Fig 2f			Fig 2g										Fig 2h				Fig 2i
				Log2 SQ Fold Change to Flat				Adenine				Citrate				Glutamate				Nicotinamide						Mean Fold Change in JC-1 Ratio (to Average Flat)				MEDIAN FLUORESCENT INTENSITY				FOLD CHANGE (TO AVERAGE FLAT)					FOLD CHANGE TO AVERAGE FLAT					Ratio Red to Green			Fold Change
	Metabolite	KEGG ID #		Stro-1	Total		1W	-0.269447	-0.331549	-2.0723	-1.91277	-0.349309	-0.968677	-1.24519	-1.37671	-0.327972	-3.84425	-4.18235		-0.269447	-0.331549	-2.0723	-1.91277			SQ	NSQ			Flat	SQ	NSQ		Flat	SQ	NSQ			Flat	SQ	NSQ			Flat	Flat + Y-27632
							4W	-3.65021		-3.42437	-1.27571	-1.84615	-0.465447	-2.75465	-0.519065	-1.45837	-1.01441	-2.50603	-0.407492	-1.20679	-0.19951	-1.01084	-1.23076		Donor 1 (F56)	0.751852	0.811533		Donor 1 (F88)	359	398	360		0.934288	1.03578	0.93689		Donor 1 (F88)	1.17615	1.17615	1.07859		Donor 1 (F88)	5.49351	1.89017		0.344074
	Adenine	C00147		-0.674898	-3.33982																				Donor 2 (M70)	0.971317	0.980332		Donor 2 (M55)	439	373	423		1.14249	0.970722	1.10085		Donor 2 (M55)	0.902439	1.11653	1.03794		Donor 2 (M55)	1.53807	1.11864		0.727303
	Taurine	C00245		-1.19958	0.463857																				Donor 3 (F55)	0.656829	1.07337		Donor 3 (M52)	382	386	386		0.994144	1.00455	1.00455		Donor 3 (M52)	1.07859	1.05962	0.940379		Donor 3 (M52)	7.19672	3.60829		0.50138
	Citrate	C00158		-0.885741	-1.10355																				Donor 4 (M74)	0.820797	1.079		Donor 4 (F56)	357	343	322		0.929083	0.892648	0.837996		Donor 4 (F56)	0.842818	0.98103	0.783198		Donor 4 (F56)	3.23729	1.78552		0.551547
	L-Glutamate	C00025		-0.927633	-1.2177																																		1	1.03867	1.03867
	Nicotinamide	C00153		-0.910717	-0.910717																																		1	1.06493	1.09524
	L-Aspartate	C00049		-0.729983	-0.604241
	N-Acetyl-L-glutamate	C00624		-0.600661	-0.790587
	Maleic acid	C01384		-0.31828	0.0321602
	2-Phospho-D-glycerate	C00631		-0.178306	-1.58326
	Maleic acid	C01384		-0.31828	0.0321602
	L-Histidine	C00135		-0.488174	1.8996
	L-Valine	C00183		-0.556302	0.712746
	Creatinine	C00791		-0.487971	0.839767
	L-Leucine	C00123		-0.476369	-0.350903
	L-Tryptophan	C00078		-0.625287	-0.442323
	L-Tyrosine	C00082		-0.648864	-0.557084
	L-Methionine	C00073		-0.596145	-0.33577
	L-Serine	C00065		-0.647205	-0.542021

## Sheet: Figure 3
Fig 3b																																									Fig 3c
Donor 1 (M74)
		Mean Pyruvate					Mean Glucose					Mean Lactate					Mean Serine					Mean Ketogluterate					Mean Malate					Mean Aspartate					Mean L-Glutamic Acid				Fold Change in MFI of SQ to Flat Control				Donor 4
	Incorporation	Flat	NSQ	SQ		Incorporation	Flat	NSQ	SQ		Incorporation	Flat	NSQ	SQ		Incorporation	Flat	NSQ	SQ		Incorporation	Flat	NSQ	SQ		Incorporation	Flat	NSQ	SQ		Incorporation	Flat	NSQ	SQ		Incorporation	Flat	NSQ	SQ								MFI
	C1	981349	1.07946e+06	1.11714e+06		C1	2.57458e+06	3.03527e+06	2.82172e+06		C1	7.59579e+06	9.75707e+06	9.55215e+06		C1	256377	251464	229927		C1	21262.5	27655.3	15243.6		C1	1.11765e+07	1.26396e+07	1.1926e+07		C1	1.19934e+07	1.43479e+07	1.01325e+07		C1	5.2178e+07	6.16896e+07	4.81602e+07							Flat Background	396
	C2	114665	159156	179638		C2	0	0	0		C2	2.11379e+06	2.33504e+06	2.90556e+06		C2	13330.9	17213.5	23514.2		C2	0	0	0		C2	6.41422e+06	5.73368e+06	5.85321e+06		C2	7.12348e+06	7.01972e+06	5.48488e+06		C2	4.70964e+07	4.8515e+07	4.19902e+07		Donor 1 (M52)	1.04388				SQ Background	413
	C3	6.61071e+06	7.43598e+06	7.69845e+06		C3	0	0	0		C3	5.06259e+07	5.57479e+07	6.23189e+07		C3	668352	927482	571280		C3	0	0	0		C3	1.53353e+07	1.49126e+07	1.45647e+07		C3	1.68656e+07	1.76757e+07	1.33832e+07		C3	8.0291e+06	8.22653e+06	7.58647e+06		Donor 2 (F88)	1.02662							Less Background
	C4					C4	0	0	0		C4					C4					C4	0	0	0		C4	533018	385330	412613		C4	39114.1	33599.4	13349.2		C4	2.59665e+06	2.85436e+06	2.08604e+06		Donor 3 (F56)	1.12932				Flat #1	2494		Flat #1
	C5					C5	61019.5	149505	86619.1		C5					C5					C5	187684	215111	177421		C5					C5					C5	366010	574398	271410		Donor 4 (M70)	1.1045				Flat #2	2624		Flat #2
	C6	7.70673e+06	8.67459e+06	8.99523e+06		C6	2.42231e+06	2.14563e+06	3.62102e+06		C6					C6					C6					C6					C6					C6										Flat #3	2485		Flat #3
																																														SQ #1	3045		SQ #1
																																														SQ #2	2687		SQ #2
																																														SQ #3	2536		SQ #3
	All Incorporated	1.54135e+07	1.73492e+07	1.79905e+07		All Incorporated	5.05791e+06	5.33041e+06	6.52936e+06		All Incorporated	6.03354e+07	6.784e+07	7.47766e+07		All Incorporated	938060	1.19616e+06	824721		All Incorporated	208946	242766	192665		All Incorporated	3.34591e+07	3.36712e+07	3.27565e+07		All Incorporated	3.60217e+07	3.90768e+07	2.90139e+07		All Incorporated	1.10266e+08	1.2186e+08	1.00094e+08
	C2-C6 Incorporation	1.44321e+07	1.62697e+07	1.68733e+07		C2-C6 Incorporation	2.48332e+06	2.29514e+06	3.70764e+06		C2-C6 Incorporation	5.27397e+07	5.8083e+07	6.52245e+07		C2-C6 Incorporation	681683	944695	594794		C2-C6 Incorporation	187684	215111	177421		C2-C6 Incorporation	2.22826e+07	2.10316e+07	2.08305e+07		C2-C6 Incorporation	2.40282e+07	2.4729e+07	1.88814e+07		C2-C6 Incorporation	5.80881e+07	6.01703e+07	5.19342e+07
	Fold Change All	1	1.12559	1.16719		Fold Change All	1	1.05388	1.29092		Fold Change All	1	1.12438	1.23935		Fold Change All	1	1.27514	0.879176		Fold Change All	1	1.16186	0.922078		Fold Change All	1	1.00634	0.979002		Fold Change All	1	1.08482	0.805456		Fold Change All	1	1.10514	0.907752
	Fold Change C2-C6	1	1.12733	1.16915		Fold Change C2-C6	1	0.924219	1.49301		Fold Change C2-C6	1	1.10131	1.23673		Fold Change C2-C6	1	1.38583	0.872537		Fold Change C2-C6	1	1.14613	0.94532		Fold Change C2-C6	1	0.943858	0.934833		Fold Change C2-C6	1	1.02916	0.785801		Fold Change C2-C6	1	1.03584	0.894058
Donor 2 (F55)
		Mean Pyruvate					Mean Glucose					Mean Lactate					Mean Serine					Mean Ketogluterate					Mean Malate					Mean Aspartate					Mean L-Glutamic Acid
	Incorporation	Flat	NSQ	SQ		Incorporation	Flat	NSQ	SQ		Incorporation	Flat	NSQ	SQ		Incorporation	Flat	NSQ	SQ		Incorporation	Flat	NSQ	SQ		Incorporation	Flat	NSQ	SQ		Incorporation	Flat	NSQ	SQ		Incorporation	Flat	NSQ	SQ
	C1	2.35926e+06	1.97631e+06	3.06007e+06		C1	3.25135e+06	3.02594e+06	4.57777e+06		C1	1.02705e+07	1.0017e+07	1.3999e+07		C1	0	0	0		C1	40436.3	46141.2	136852		C1	6.09988e+06	5.93895e+06	9.33221e+06		C1	1.0383e+07	6.88266e+06	1.57486e+07		C1	4.31161e+07	3.84326e+07	5.75619e+07
	C2	420668	401780	708094		C2	0	0	0		C2	1.84404e+06	1.93366e+06	3.22836e+06		C2	0	11208	2853.88		C2	0	0	0		C2	2.25768e+06	1.54953e+06	2.4511e+06		C2	7.26434e+06	4.78064e+06	9.63514e+06		C2	5.08628e+07	4.46539e+07	6.60864e+07
	C3	1.41304e+07	1.27369e+07	1.90683e+07		C3	0	0	0		C3	4.82574e+07	4.40005e+07	6.57788e+07		C3	888004	971550	291193		C3	0	0	0		C3	1.22926e+06	1.00545e+06	2.1266e+06		C3	5.27182e+06	3.4113e+06	7.37522e+06		C3	6.06599e+06	5.12346e+06	7.49211e+06
	C4					C4	0	0	0		C4					C4					C4	0	0	0		C4	71280	17701.9	58988.9		C4	0	0	0		C4	1.24119e+06	825748	1.8635e+06
	C5					C5	1.38123e+06	1.26033e+06	1.24746e+06		C5					C5					C5	191758	356063	447718		C5					C5					C5	191428	170145	286415
	C6					C6	8.35741e+06	1.05717e+07	9.42522e+06		C6					C6					C6					C6					C6					C6
	All Incorporated	1.69104e+07	1.51149e+07	2.28365e+07		All Incorporated	1.299e+07	1.4858e+07	1.52505e+07		All Incorporated	6.0372e+07	5.59512e+07	8.30062e+07		All Incorporated	888004	982758	294047		All Incorporated	232195	402205	584571		All Incorporated	9.65809e+06	8.51163e+06	1.39689e+07		All Incorporated	2.29192e+07	1.50746e+07	3.27589e+07		All Incorporated	1.01477e+08	8.92059e+07	1.3329e+08
	C2-C6 Incorporation	1.45511e+07	1.31386e+07	1.97764e+07		C2-C6 Incorporation	9.73864e+06	1.18321e+07	1.06727e+07		C2-C6 Incorporation	5.01015e+07	4.59341e+07	6.90072e+07		C2-C6 Incorporation	888004	982758	294047		C2-C6 Incorporation	191758	356063	447718		C2-C6 Incorporation	3.55821e+06	2.57268e+06	4.63669e+06		C2-C6 Incorporation	1.25362e+07	8.19194e+06	1.70104e+07		C2-C6 Incorporation	5.83614e+07	5.07733e+07	7.57285e+07
	Fold Change All	1	0.893826	1.35044		Fold Change All	1	1.1438	1.17402		Fold Change All	1	0.926774	1.37491		Fold Change All	1	1.10671	0.331132		Fold Change All	1	1.73219	2.51759		Fold Change All	1	0.881295	1.44634		Fold Change All	1	0.657728	1.42932		Fold Change All	1	0.879071	1.3135
	Fold Change C2-C6	1	0.90293	1.3591		Fold Change C2-C6	1	1.21496	1.09591		Fold Change C2-C6	1	0.916822	1.37735		Fold Change C2-C6	1	1.10671	0.331132		Fold Change C2-C6	1	1.85684	2.33481		Fold Change C2-C6	1	0.723026	1.3031		Fold Change C2-C6	1	0.653465	1.3569		Fold Change C2-C6	1	0.869981	1.29758
Donor 3 (F56)
		Mean Pyruvate					Mean Glucose					Mean Lactate					Mean Serine					Mean Ketogluterate					Mean Malate					Mean Aspartate					Mean L-Glutamic Acid
	Incorporation	Flat	NSQ	SQ		Incorporation	Flat	NSQ	SQ		Incorporation	Flat	NSQ	SQ		Incorporation	Flat	NSQ	SQ		Incorporation	Flat	NSQ	SQ		Incorporation	Flat	NSQ	SQ		Incorporation	Flat	NSQ	SQ		Incorporation	Flat	NSQ	SQ
	C1	106342	145108	122988		C1	67936.7	113523	64165.4		C1	1.09804e+06	1.4476e+06	1.02691e+06		C1	0	0	16975.4		C1	0	0	0		C1	38880.2	37739.9	32284.5		C1	62348.6	86838.4	52689.6		C1	825281	1.03834e+06	677832
	C2	0	74728.2	0		C2	0	0	0		C2	415655	597728	396109		C2	0	0	0		C2	0	0	0		C2	26743.9	28664.4	22972.3		C2	61650.6	89726.8	52249.4		C2	1.20137e+06	1.62725e+06	934124
	C3	1.31092e+06	1.76741e+06	1.44905e+06		C3	0	0	0		C3	9.43205e+06	1.38117e+07	9.05283e+06		C3	23318.5	28170.9	19616.7		C3	0	0	0		C3	23824.9	0	0		C3	52883.8	73899.7	45864.5		C3	0	230176	0
	C4					C4	0	0	0		C4					C4					C4	0	0	0		C4	0	0	0		C4	0	0	0		C4	68850.4	110984	52841.1
	C5					C5	49001	94585.8	59003.3		C5					C5					C5	1304.52	1230.74	744.962		C5					C5					C5	0	0	0
	C6					C6	1.06452e+06	1.94808e+06	1.20403e+06		C6					C6					C6					C6					C6					C6
	All Incorporated	1.41726e+06	1.98725e+06	1.57203e+06		All Incorporated	1.18146e+06	2.15619e+06	1.3272e+06		All Incorporated	1.09458e+07	1.5857e+07	1.04758e+07		All Incorporated	23318.5	28170.9	36592.2		All Incorporated	1304.52	1230.74	744.962		All Incorporated	89449	66404.2	55256.7		All Incorporated	176883	250465	150804		All Incorporated	2.0955e+06	3.00675e+06	1.6648e+06
	C2-C6 Incorporation	1.31092e+06	1.84214e+06	1.44905e+06		C2-C6 Incorporation	1.11353e+06	2.04266e+06	1.26303e+06		C2-C6 Incorporation	9.84771e+06	1.44094e+07	9.44894e+06		C2-C6 Incorporation	23318.5	28170.9	19616.7		C2-C6 Incorporation	1304.52	1230.74	744.962		C2-C6 Incorporation	50568.8	28664.4	22972.3		C2-C6 Incorporation	114534	163626	98113.9		C2-C6 Incorporation	1.27022e+06	1.96841e+06	986965
	Fold Change All	1	1.40217	1.1092		Fold Change All	1	1.82502	1.12335		Fold Change All	1	1.44869	0.95707		Fold Change All	1	1.20809	1.56923		Fold Change All	1	0.943444	0.571062		Fold Change All	1	0.74237	0.617746		Fold Change All	1	1.41599	0.852561		Fold Change All	1	1.43486	0.794464
	Fold Change C2-C6	1	1.40522	1.10537		Fold Change C2-C6	1	1.83441	1.13426		Fold Change C2-C6	1	1.46322	0.959506		Fold Change C2-C6	1	1.20809	0.841253		Fold Change C2-C6	1	0.943444	0.571062		Fold Change C2-C6	1	0.566839	0.454278		Fold Change C2-C6	1	1.42862	0.856633		Fold Change C2-C6	1	1.54967	0.777006
[truncated: 9 more columns]

## Sheet: Figure 4
	Fig 4a									Fig 4b														Fig 4c
	Proliferation Index				Cell Divisions					Donor 1 (F55)															Fold Change in MFI Untreated v DNP
	Control	DNP			Control		DNP							IDO1	House Keeping	Av GAPDH	IDO1	delta CT	2 -deltaCT		avg	stdev											Donor 2 (M70)						Donor 4 (M61)
	3.18093	2.78689		Division	Mean	S.D.	Mean	S.D.																	CD90	CD166	CD44	CD106	CD29	CD271						MFI						MFI
	3.192	2.54523		0	1.72333	0.290918	3.33333	0.610273			Untreated			40	23.0758	23.0857	16.9143	2.19405	8.0965e-06		6.26818e-05	6.36337e-05		Donor 1 (M60)	0.273717	0.106603	0.085336	0.698665	0.012884	-0.159457						Untreated	DNP					Untreated	DNP
	3.016	2.66532		1	2.93	0.62554	5.06333	0.969141						37.4512	23.1034		14.3655	-0.354758	4.73766e-05					Donor 2 (M70)	0.308745	0.439433	0.512762	-0.0181653	0.161252	0.987					Irrel-FITC	231	557				Irrel-FITC	1016	369
				2	4.08	0.18	9.58333	1.33208						35.9667	23.078		12.8809	-1.83929	0.000132572					Donor 3 (F55)	0.331327	0.104194	0.384359	0.068816	0.231849	0.049513					Irrel-PE	369	776				Irrel-PE	1742	528
				3	9.35333	0.530031	20.9333	3.20208			Untreated + IFN			24.1773	20.5672	20.6	3.57731	1.10635	0.0837768		0.204737	0.106153		Donor 4 (M61)	0.248549	0.666667	0.2601	0.128524	-0.227527	-0.281385					Irrel-PerCP-eFluor710	224	398				Irrel-PerCP-eFluor710	1097	318
				4	25.1333	0.251661	39.9333	1.58219						22.4242	20.5179		1.82423	-0.646729	0.282392																Irrel-PE-Cy7	130	188				Irrel-PE-Cy7	717	203
				5	38.8	1.38924	18.8667	6.74191						22.6113	20.7149		2.01134	-0.459618	0.248043
				6	15.9	1.73494	1.75667	0.810329			DNP			37.407	23.125	23.0556	14.3514	1.46171	4.78411e-05		0.000172461	0.00013762													CD29	2755	3488				CD29	5933	6426
				7	2.03667	1.65183	0.503333	0.0832666						35.7643	23.0819		12.7087	-0.180946	0.000149379																CD90	3713	5043				CD90	12817	14951
														34.6645	22.9599		11.6089	-1.28077	0.000320161																CD271	9780	3523				CD271	2275	3446
											DNP + IFN			23.705	22.273	22.3807	1.32435	-3.33321	0.399329		0.254055	0.22042													CD44	80802	111867				CD44	206338	259306
														23.845	22.4528		1.46432	-3.19324	0.362406																CD106	1060	1082				CD106	9546	9335
														33.5647	22.4162		11.184	6.52646	0.000429808																CD166	1750	2083				CD166	2540	2723
																																			Less Background						Less Background
										Donor 2 (M60)																									CD29	2524	2931				CD29	4917	6057
											Untreated			36.3631	21.9166	21.9165	14.4466	-0.769927	4.47859e-05		3.85388e-05	2.96473e-05													CD90	3489	4645				CD90	11720	14633
														39.2006	21.8573		17.2841	2.06756	6.26576e-06																CD271	9650	3335				CD271	1558	3243
														35.8354	21.9755		13.9189	-1.29763	6.45647e-05																CD44	80672	111679				CD44	205621	259103
											Untreated + IFN			23.3734	23.8877	24.0612	-0.687761	-0.853872	1.61078		1.68868	1.59679													CD106	691	306				CD106	7804	8807
														26.9797	24.0669		2.91857	2.75246	0.132258																CD166	1232	1293				CD166	1443	2405
														22.3287	24.2289		-1.73248	-1.89859	3.32299
											DNP			40	22.2362	22.1684	17.8316	2.10954	4.28698e-06		2.84933e-05	2.47072e-05													Fold Change to Untreated						Fold Change to Untreated
														37.3175	21.9426		15.1492	-0.572918	2.75202e-05																CD29		1.16125				CD29		1.23185
														36.3538	22.3263		14.1855	-1.53662	5.36727e-05																CD90		1.33133				CD90		1.24855
											DNP + IFN			26.0061	23.9681	24.2917	1.71444	-0.0487232	0.30472		0.294722	0.0103231													CD271		0.345596				CD271		2.08151
														26.0512	24.256		1.75954	-0.00362968	0.295343																CD44		1.38436				CD44		1.2601
														26.1072	24.651		1.81552	0.0523529	0.284102																CD106		0.442836				CD106		1.12852
																																			CD166		1.10419				CD166		1.66667
										Donor 3 (M61)
											Untreated			35.165	20.3927	20.448	14.717	-1.12539	3.71311e-05		2.01063e-05	1.47993e-05
														36.6933	20.4009		16.2453	0.402934	1.28726e-05
														37.0128	20.5503		16.5649	0.72246	1.03152e-05
											Untreated + IFN			22.9503	21.2638	21.1859	1.76444	-0.153063	0.294342		0.265474	0.0250368
														23.1721	21.1958		1.98625	0.0687517	0.252394
														23.1877	21.098		2.00181	0.0843118	0.249686
											DNP			35.9126	19.8716	19.9965	15.9161	0.947845	1.61722e-05		3.4377e-05	1.6179e-05
														34.37	20.0671		14.3735	-0.594738	4.71121e-05
														34.6117	20.0508		14.6152	-0.353107	3.98469e-05
											DNP + IFN			23.45	21.6713	21.5734	1.8766	-0.11817	0.272325		0.251501	0.0210971
														23.5617	21.5296		1.9883	-0.00647163	0.252036
														23.6929	21.5194		2.11941	0.124641	0.230141
										Donor 4 (M70)
											Untreated			34.706	18.1034	18.0832	16.6228	-0.024751	9.90926e-06		9.77013e-06	9.20939e-07
														34.8793	18.2151		16.7961	0.148566	8.78754e-06
														34.607	17.9312		16.5237	-0.123815	1.06136e-05
											Untreated + IFN			20.2635	17.5901	17.7452	2.51831	-0.0328687	0.174547		0.171025	0.014341
														20.1931	17.6933		2.44791	-0.103277	0.183276
														20.4325	17.9522		2.68733	0.136145	0.155251
											DNP			34.8173	18.0225	18.4768	16.3405	0.0623449	1.20513e-05		1.27159e-05	2.29081e-06
														34.4762	18.5306		15.9994	-0.278739	1.52655e-05
														34.9713	18.8774		16.4945	0.216394	1.08308e-05
											DNP + IFN			20.7168	19.2376	18.9501	1.76668	-0.0311508	0.293884		0.287643	0.00559283
														20.7562	18.6491		1.80613	0.00829315	0.285958
														20.7708	18.9635		1.82069	0.0228577	0.283086

## Sheet: Figure 5
	Fig 5a															Fig 5b						Fig 5c
			Proliferation index							Fold Change to Proliferation index (to Untreated)									Log2 SQ Fold Change to Flat											Fig 5d																	Fig 5f
			Untreated	Adenine	Niacinamide	L-Glutamic Acid	Citrate			Untreated	Adenine	Niacinamide	L-Glutamic Acid	Citrate		Metabolite	KEGG ID #		7 Days	28 Days			Donor	Media	Adenine	Niacinamide	Glutamic Acid	Citric Acid
	Donor 1	Replicate #1	2.91162	2.33993	3.20583	2.58218	2.43554		Replicate #1	1	0.803651	1.10105	0.886853	0.836488								Day 7	Donor 1 (M52)	909	1458	3802.5	801	765		Time (minutes)	Untreated			Niacinamide			Adenine			Citrate			Glutamic Acid
		Replicate #2	2.99327	2.3287	1.98267	2.77963	2.52578		Replicate #2	1	0.809307	0.824308	0.945768	0.926662		L-Arginine	C00062		-0.554127	0.696288			Donor 2 (F71)	1219.5	1593	13999.5	1660.5	1188		1.3801	24.7366	34.9994	48.7723	36.5987	34.3233	61.1535	32.0971	33.566		32.8245	33.7263	33.293		33.0907	41.6032			Niacinamide
		Replicate #3	3.16163	2.60067	1.91552	2.97367	2.871		Replicate #3	1	0.777979	0.662377	0.928625	0.84382		L-Asparagine	C00152		-0.597003	1.26003			Donor 3 (F76)	1444.5	936	8811	639	886.5		9.87945	22.7687	36.6783	47.1051	34.5128	32.1532	58.2867	28.1307	29.4825		30.4589	31.049	28.7874		28.5079	40.9932			Donor 1 (F69c)	Donor 2 (F73)
		Replicate #4	2.84759	2.30457	2.34729	2.69316	2.63875		Replicate #4	1	0.822573	0.605864	0.940548	0.908074		L-Aspartate	C00049		-0.729983	0.802424			Donor 4 (F79)	2569.5	1305	15048	1602	1989		18.3744	21.6189	35.2783	47.0442	35.5842	29.9763	60.2319	27.2128	30.2373		31.1904	32.151	31.104		30.3938	39.9347		Baseline OCR	0.932738	1.17228
																L-Carnitinamide	C02290		-0.391875	0.578884										26.9872	7.3269	26.6884	23.8551	14.934	1.69954	25.6493	15.4817	14.3063		-3.84411	11.8442	11.6743		16.3096	15.643		Stressed OCR	0.993058	1.26761
																L-Cysteine	C00097		-0.0262243	0.349828		Day 14	Donor 1 (M52)	4279.5	2952	22117.5	4419	3681		35.4817	8.09646	24.7998	16.1794	15.9274	5.97289	25.619	16.9123	14.8331		-1.22423	10.4257	10.0139		15.7154	16.8808		Baseline ECAR	1.1794	1.26073
																L-Glutamate	C00025		-0.927633	0.349312			Donor 2 (F71)	10300.5	4203	42736.5	6691.5	7389		43.9764	7.75285	25.3646	19.5082	14.9269	6.91747	26.2227	15.3229	12.1978		0.099978	11.4729	10.4442		14.7567	16.1315		Stressed ECAR	1.13912	1.33774
																L-Glutamate 5-semialdehyde	C01165		-0.514016	0.576368			Donor 3 (F76)	9855	2754	42277.5	4770	3928.5		52.5794	20.1722	28.0774	54.1609	30.0636	14.4683	59.4705	48.1286	34.9384		19.5702	28.2122	16.9841		32.7126	40.4698
																L-Glutamine	C00064		-0.405748	1.12106			Donor 4 (F79)	15723	4311	48168	8473.5	7240.5		61.0746	16.1034	26.9656	47.7561	29.8569	17.9067	61.4021	45.0603	46.3573		21.241	29.7667	15.9092		32.079	40.9227			Fold Change to Flat Control
																L-Histidine	C00135		-0.488174	0.888692										69.5729	17.903	29.3466	50.0488	35.9206	22.6633	66.2685	45.2126	48.8986		21.236	31.5494	16.2967		31.4552	41.7352
																L-Leucine	C00123		-0.476369	1.0864										78.1752	5.70978	23.6752	19.4623	9.06363	0.641073	20.2951	13.9187	17.8651		0.635192	7.43004	6.97953		13.3176	9.10303
																L-Lysine 1,6-lactam	C02837		-0.0166491	-0.458083		Fold Change to Media Control								86.6692	30.9569	22.5061	12.5741	10.8199	0.715752	18.6436	17.1275	13.5625		-3.16174	7.99614	6.05809		11.8465	11.1011
																L-Methionine	C00073		-0.596145	1.07235										95.1613	20.0732	21.3776	14.8332	8.84879	-0.832394	20.3361	7.66697	11.1582		-5.27541	7.57212	6.78234		12.0833	10.4192
																L-Methionine S-oxide	C02989		-0.519366	0.878739			Donor	Adenine	Niacinamide	Glutamic Acid	Citric Acid
																L-Phenylalanine	C00079		-0.627138	0.954126		Day 7	Donor 1 (M52)	1.60396	4.18317	0.881188	0.841584
																L-Pipecolate	C00408		-0.385601	-0.491957			Donor 2 (F71)	1.30467	11.4656	1.35995	0.972973			Fig 5e
																L-Proline	C00148		-0.690984	0.731456			Donor 3 (F76)	0.647303	6.09336	0.441909	0.613071
																L-Serine	C00065		-0.647205	1.47174			Donor 4 (F79)	0.507585	5.85298	0.623104	0.773629			Time (minutes)	Untreated			Niacinamide			Adenine			Citrate			Glutamic Acid
																L-Threonine	C00188		-0.547003	1.33977										1.3801	2.39304	2.86612	1.03939	4.50795	4.54134	4.09464	1.70933	3.0739		3.46579	1.54981	2.44236	2.58924	1.54443	3.83386
																L-Tryptophan	C00078		-0.625287	1.05732		Day 14	Donor 1 (M52)	0.689559	5.16643	1.03224	0.859846			9.87945	2.10779	2.80294	1.28784	4.17776	4.17535	3.4989	1.31953	2.51021		2.51924	0.99348	2.3623	1.79579	0.830966	3.11158
																L-Tyrosine	C00082		-0.648864	1.22033			Donor 2 (F71)	0.407979	4.14837	0.649534	0.717239			18.3744	2.18991	2.62328	1.4972	4.39242	4.48151	3.64807	1.96918	2.42952		3.2759	1.32957	2.10119	2.29184	1.26691	3.32395
																L-Valine	C00183		-0.556302	1.16629			Donor 3 (F76)	0.279452	4.28995	0.484018	0.39863			26.9872	3.1416	3.58909	2.66172	6.4458	6.34506	6.12608	3.40538	4.74448		4.59205	2.62967	3.72752	3.92426	2.73895	5.7694
																							Donor 4 (F79)	0.274184	3.06354	0.538924	0.460504			35.4817	3.15502	3.3576	2.67339	6.34544	6.89948	6.26188	3.81	4.63481		4.81904	2.99406	3.68507	3.91034	2.85675	5.55756
																														43.9764	2.71547	3.12413	2.4183	6.10427	6.3965	5.97963	4.52422	5.16148		4.84558	3.12936	3.74122	4.1403	2.35028	4.74594
																														52.5794	3.18955	3.3345	3.51574	5.82306	6.19483	6.09008	3.61795	3.88986		4.78889	3.30233	4.13747	4.25189	3.56631	5.92724
																						Log2 Fold Change								61.0746	3.14169	3.39183	3.35653	5.91652	6.26917	5.94481	3.53281	5.66577		4.59485	2.95176	3.98973	4.44594	3.49795	6.02609
																														69.5729	3.39545	3.67234	2.92503	6.3354	6.33414	5.80216	3.49025	4.86742		4.36032	2.85	3.80911	4.65096	3.40694	5.88048
																							Donor	Adenine	Niacinamide	Glutamic Acid	Citric Acid			78.1752	3.09178	3.20582	2.88991	6.00174	6.32801	6.27006	3.76455	6.12237		4.84677	3.21248	3.73287	4.19771	3.19947	5.25638
																						Day 7	Donor 1 (M52)	0.681639	2.0646	-0.182478	-0.248821			86.6692	3.11944	3.18469	2.90088	5.66828	5.78613	5.6814	3.52556	5.5507		4.34525	3.0078	3.57747	3.92117	2.76144	5.41855
																							Donor 2 (F71)	0.383683	3.51924	0.443555	-0.0395284			95.1613	3.04489	3.04623	3.13308	5.64835	5.69323	5.74619	3.40416	5.40372		4.36536	2.65429	3.55607	3.81931	2.59729	5.34304
																							Donor 3 (F76)	-0.627487	2.60724	-1.17818	-0.705875
																							Donor 4 (F79)	-0.97828	2.54917	-0.682455	-0.370286
																						Day 14	Donor 1 (M52)	-0.536255	2.36917	0.0457721	-0.21785
																							Donor 2 (F71)	-1.29343	2.05254	-0.622523	-0.479473
																							Donor 3 (F76)	-1.83933	2.10096	-1.04687	-1.32688
																							Donor 4 (F79)	-1.86678	1.6152	-0.891847	-1.11872
[truncated: 11 more columns]

## Sheet: Figure 6
	Fig 6b									Fig 6c	Fold change to Untreated						Fig 6e							Fig 6f
	Sample	Untreated	Mixed	Untreated	Niacinamide	Untreated	Niacinamide + Mix											Donor 1 (F73)	Donor 2 (F69b)		Donor 1 (F73)	Donor 2 (F69b)		Median Fluorescent Intensities (MFIs)
	Donor 1 (M61)	37.51	12.2	5.5	16	30	37.5				Untreated	Mixed	Niacinamide	Niacinamide + Mix				Untreated			Metabolite
	Donor 2 (F69a)	64.1	26.6	60.6	78.08	10	17			Donor 1 (M61)	1	0.810042	0.595333	0.845451			% Apoptotic (Annexin V+ve PI-ve)	48.167	51		45.667	42.467			Donor 1 (F69) Media	Donor 1 (F69) Metabolites			CD90	CD166	CD44	CD105	CD29	CD271
	Donor 3 (F73)					14.4	34			Donor 2 (F69a)	1	0.681061	0.9425	0.883556			% Apoptotic and Necrotic (Annexin V+ve PI+ve)	90.1333	87.8667		86.7333	90.8333		CD29-FITC	1630	1376		Donor 1 (M61)	1.05506	1.04814	0.805619	1.03424	0.844172	1.38667
	Donor 4 (F69b)					17.19	22.5			Donor 3 (F73)	1			0.80289										CD44-PE-Cy7	78521.1	63258.1		Donor 2 (F69)	1.30942	1.68188	1.37567	2.49404	1.39124	2.09299
										Donor 4 (F69b)	1			0.50744										CD90-PerCP-eFluor710	3705	3909		Donor 3 (F73)	1.14		1.06	2.3		3.41
	Total cells recovered (x106)																							CD105-PE	3300	3413		Donor 4 (F69b)	1.39		1.3	2.12		5.46
																								CD166-PerCP-eFuor710	457	479
																								CD271-PE-Vio770	318.1	441.1			Fold change in MFI to Media control
																								FITC Isotype Control	253	198
																								PE Isotype Control	137	101
																								PerCP-eFluor710 Isotype Control	246	195
																								PE-Vio770 Isotype Control	28.9	28.9
																								MFI less Isotype Background
																									Donor 1 (F69) Media	Donor 1 (F69) Metabolites
																								CD29-FITC	1630	1376
																								CD44-PE-Cy7	78521.1	63258.1
																								CD90-PerCP-eFluor710	3705	3909
																								CD105-PE	3300	3413
																								CD166-PerCP-eFuor710	457	479
																								CD271-PE-Vio770	318.1	441.1
																								Fold Change to Media Control
																									Donor 1 (F69) Media	Donor 1 (F69) Metabolites
																								CD29-FITC	1	0.844172
																								CD44-PE-Cy7	1	0.805619
																								CD90-PerCP-eFluor710	1	1.05506
																								CD105-PE	1	1.03424
																								CD166-PerCP-eFuor710	1	1.04814
																								CD271-PE-Vio770	1	1.38667
																								Fold Change to Media Control (Control =0)
																									Donor 1 (F69) Media	Donor 1 (F69) Metabolites
																								CD29-FITC	0	0.844172
																								CD44-PE-Cy7	0	0.805619
																								CD90-PerCP-eFluor710	0	1.05506
																								CD105-PE	0	1.03424
																								CD166-PerCP-eFuor710	0	1.04814
																								CD271-PE-Vio770	0	1.38667

## Sheet: Figure S1
	Fig S1b	Donor F69										Fig S1c	Donor F69
		Proliferation Index											Proliferation Index
	Day	Activated PBMC Alone			Untreated MSC : PBMC			Adenine MSC : PBMC				Day	Untreated MSC : PBMC			Adenine MSC : PBMC			Niacinamide MSC : PBMC			Citrate MSC : PBMC			L-Glutamic Acid MSC : PBMC			N-4x MSC : PBMC
	3	1.7321	1.73983	1.77634	1.78309	1.66348	1.66365	1.62398	1.6597	1.59909		3	1.01925	0.950874	0.950971	0.928294	0.948713	0.914068	1.06624	1.06218	1.02409	0.949456	0.930021	0.949456	0.95883	0.994042	0.95883	0.897256	0.919617	0.907156
	4	2.37607	2.64706	2.4687	2.38146	2.43821	2.47998	1.98108	1.93834	1.8582		4	0.953625	0.976351	0.993076	0.793299	0.776185	0.744094	0.953625	0.97635	0.930977	0.947875	0.975866	0.947875	0.996384	0.996384	0.996384	0.748497	0.766297	0.761772
	5	3.66297	3.79969	3.8824	2.93037	2.65615	2.71838	1.80856	1.90783	1.94575		5	0.774885	0.702372	0.718826	0.478241	0.504493	0.514518	0.774884	0.702332	0.718727	0.597934	0.602615	0.717114	0.800436	0.830018	0.835262	0.481531	0.523047	0.519345

## Sheet: Figure S2
	Fig S2
		Flat	SQ	NSQ
		37.5368	49.3092	47.7934
		38.4068	40.8352	50.0068
		45.8421	40.1107	46.7731
		44.8484	42.0943	50.1046
		47.8247	42.6818	42.3773
		44.1053	54.2407	49.1988
		39.2209	43.7733	47.6132
		44.088	50.4688	44.2602
		43.9224	34.3769	45.9222
		47.8305	33.1141	50.3486

## Sheet: Figure S3
	Fig S3a									Fig 3b							Fig 3c
	Donor M61		ICW Expression values
	Caspase 3				Caspase 6					Apoptotic (Annexin V +ve PI -ve)
	Flat	FlatHypox	SQ	SQHypox	Flat	FlatHypox	SQ	SQHypox		Donor F69c			Donor M71				Apoptotic	Necrotic	Healthy
	5227.44	6164.4	19278	22127.6	52119	29282.3	58035.9	66730		Flat	SQ	NSQ	Flat	SQ	NSQ		32.0513	11.865	56.0838
	5069.98	5533.14	20389.4	35851.7	35581.9	22823.7	56941.7	90488.5		26.35	32.7	35.23	35.71	36.75	32.7		35.7687	11.2513	52.98
	5267.92	6244.74	18479.8	24270.2	37538	61725.7	53893.3	73405.4		28.57	34.82	35.97	35.43	37.01	33.85		34.2575	11.8112	53.9312
	4061.77	5525.7		24612.2	17470.3	53407.1		63427.5		30.6		34.45	32.46	38.14
										33.34		35.31	33.95	39.21
	Donor F69c
	Caspase 3				Caspase 6					Necrotic (Annexin V +ve PI +ve)
	Flat	FlatHypox	SQ	SQHypox	Flat	FlatHypox	SQ	SQHypox		Donor F69c			Donor M71
	6832.91	4862.31	34341.9	24671.8	46748.6	22140	91981.9	68118.8		Flat	SQ	NSQ	Flat	SQ	NSQ
	5426.76	6047.19	21331.7	29250	19959.2	41816.9	62057.9	67480.2		18.66	17.36	14.42	12.69	12.46	13.86
	5364.75	5642.34	21048.5	25464.4	31725.7	42448	58757.4	61420.1		13.27	9.22	9.86	7.57	6.45	8.33
	5228.17	6004.11			28634.3	43292.9				17.64		15.92	13.77	11.74
										5.56		9.91	5.76	6.2
	Donor F73
	Caspase 3				Caspase 6
	Flat	FlatHypox	SQ	SQHypox	Flat	FlatHypox	SQ	SQHypox
	5282.14	6791.77	31945.2	27201.3	31676.9	66075.1	84252.1	73309.3
	4553.34	7203.34	34541.3	23251	18652.7	49025	86115.7	66921.7
	4973.61	6570.3	33501.9	20112.5	37556.2	55891.6	88152.1	61854.3
	4572.04	6635.74		22257	26353.9	47250.7		56852.4
	Donor M61		Ratio to Flat Control
	Caspase 3				Caspase 6
	Flat	FlatHypox	SQ	SQHypox	Flat	FlatHypox	SQ	SQHypox
	1	1.2563	3.92885	4.5096	1	0.820756	1.62669	1.87038
	1	1.12765	4.15536	7.30656	1	0.639726	1.59602	2.53631
	1	1.27268	3.76619	4.94626	1	1.73011	1.51058	2.05748
	1	1.12614		5.01596	1	1.49695		1.77781
	Donor F69c
	Caspase 3				Caspase 6
	Flat	FlatHypox	SQ	SQHypox	Flat	FlatHypox	SQ	SQHypox
	1	0.851074	6.01103	4.31843	1	0.696952	2.89552	2.14433
	1	1.05847	3.73379	5.11976	1	1.31636	1.95354	2.12423
	1	0.987606	3.68422	4.45715	1	1.33623	1.84964	1.93346
	1	1.05093			1	1.36283
	Donor F73
	Caspase 3				Caspase 6
	Flat	FlatHypox	SQ	SQHypox	Flat	FlatHypox	SQ	SQHypox
	1	1.40173	6.59306	5.61397	1	2.31356	2.95001	2.56686
	1	1.48667	7.12885	4.79868	1	1.71657	3.01526	2.3432
	1	1.35602	6.91434	4.15094	1	1.95699	3.08656	2.16577
	1	1.36953		4.59354	1	1.65444		1.99063

## Sheet: Figure S5
	Fig 5a	Donor M55b			Fig 5b									Fig 5c
	Flat-hypoxia	NSQ-hypoxia	SQ-hypoxia		Proliferation Index		Donor M55b			Donor M75
	3421.64	1116.76			Positive	Negative	Flat	SQ	NSQ	Flat	SQ	NSQ		Stimulated			Unstimulated			Flat			SQ			NSQ
	2457.4	1005.02			2.02696	1.24858	1.24607	1.35522	1.288	1.31765	1.31049	1.16593		Mean	S.D.	n	Mean	S.D.	n	Mean	S.D.	n	Mean	S.D.	n	Mean	S.D.	n
	1734.89	1402.21	1454.86		1.99436	1.20104	1.22364	1.32346	1.33511	1.32348	1.30306	1.22892		1.99054	0.0428734	4	1.21282	0.0240743	4	1.29843	0.0623009	5	1.36636	0.0599801	5	1.32916	0.0642984	4
	607.301	1509.35	1267.57		2.01144	1.19676	1.30684	1.39477	1.37173	1.24841		1.21197								1.28218	0.0392722	5	1.21675	0.0311306	5	1.30678	0.00525451	2
	1876.63	1843.37	1532.85		1.92941	1.20489	1.36378	1.24321	1.44857	1.2368		1.24795
	1547.95	2053.27	1436.93				1.35182		1.38838	1.28458		1.22898
	2097.3	1044.17	960.286
	1552.03	1011.5	645.4
	2181.91	1844.74	1584.36
	2214.77	1955.13
	2730.59	1802.1	1698.06
	1838.05	2228.08	449.913
	3330.74	909.588	1542.66
	2973.35	934.13	805.576
	3002.28	802.495	1350.56
	2466.7	1331.69	1599.22
	2453.52	1053.67
	2303.28	1971.15	1029.86
	3571.69	964.996	1334.47
	1532.17	854.836	1599.94
	1780.27	939.847	1190.8
	3889.94	1747.74
	2609.86	1698.5
	3675.39	1046.23	361.933
	1944.7	1404.14	1550.67
	1606.95	1292.18
	2579.17	1828.62	410.156
	1678.09	1467.54	307.885
	2267.59	2147.93	1522.1
	2005.29	872.276
	1384.54	920.474	253.376
	2674.38	1556.44	677.062
	1657.36	1070.88	1113.89
	2791.24	1214.84
	2694.59	1470.56	477.41
	1490.4	552.446	684.631
	3270.61	382.657	574.427
	3324.25	400.603	436.239
	3532.91	346.693	484.407
	4175.98	478.639	389.134
	5954.96	724.383	381.161
	5851.77	413.884	347.568
	3211.38	394.25	716.975
	4186.19	389.508	487.063
	4403.13	865.107	735.732
	3718.84	387.618	840.035
	3708.37	908.901	534.949
		658.802	647.846
	3513.76	475.269	515.344
	3036.72	439.982	470.745
	3482.86	355.36	672.283
	6638.33	442.506	437.342
		684.748	386.419
		434.448	581.322
		482.065	521.27
	4932.81	761.197	589.621
		338.678	679.218
		505.31	631.026
		444.027	553.308
	3734.2	492.415	491.018
	6185.03	591.068	343.771
	5939.06	827.414	400.559
	5982.09	372.154	512.439
		372.115	492.216
	5378.46	359.306	445.673
		569.299	564.733
	4292.45	418.953	417.239
		436.016	412.361
	3308.71	696.092	352.411
		463.438	335.98
		277.216	383.888
	4883.65	1238.19	331.226
	4378	234.434	438.092
	3242.62	408.359	393.166
	3063.94	498.772	345.392
	2446.32	304.585	353.136
	920.28	305.224	395.932
	5406.14	218.862	312.043
	4835.16	1225.03	637.937
	3379.07	204.311	731.338
		537.394	691.269
	4078.4	882.667	672.925
	2868.37	2557.5	801.563
	5803.69	198.894	638.632
	6162.38	207.998	641.434
	3670.29	324.087	695.722
	4677.72	173.059	699.654
	2337.68	288.339	519.325
	1970.07	641.99	646.235
	5258.57	253.594	622.614
		392.284	725.777
	4553.15	1624.31	754.714
	2984.16	874.079	814.684
	2499.63	498.168	654.112
	1442.88	514.934	750.191
	4518.84	692.622	591.001
	1811.89	879.816	637.786
	3946.25	1720.58	695.52
	3428.3	667.959	787.983
	2678.58	150.858	666.459
	1794.32	320.62	794.926
	4619.54	462.748	780.948
	2900.93	239.007	792.597
	3180.68	794.833	742.943
	2546.38	689.796	786.27
	2442.03	709.411	704.693
	2478.1	155.489	671.294
	502.494	1746.63	647.028
	593.674	1786.68	674.403
	591.707	1473.96	641.8
	764.814	1888.88	833.981
	358.281	2370.75	640.152
	375.595	2707.65	769.349
	325.304	2183.1	606.082
	437.719	2330.66	542.3
	490.586	1806.95	872.942
	513.345	1848.91	995.189
	413.289	2445.99	747.221
	280.003	2296.8	443.186
	429.39	1626.38	425.904
	458.803	1709.79	382.312
	472.479	832.297	413.905
	390.504	1405.61	324.278
	616.742	1176.09	244.561
	337.076	1142.24	342.749
	516.157	1656.43	260.619
	403.131	1387.89	365.38
	444.388	881.193	211.314
	352.697	1314.25	278.894
	514.198	1217.81	272.642
	667.033	1260.87	291.555
	388.801	1150.51	505.886
	394.9	1519.09	254.832
	460.284	1536.92	169.62
	691.805	1300.61	602.33
	524.939	1867.93	332.058
	553.997	2159.15	328.124
	519.486	1244.16	306.691
	412.73	937.794	300.242
	393.05	1105.88	405.915
	425.966	2489.77	592.812
	737.757	1491.37	205.558
	462.78	1350.47	355.284
	384.304	1487.82	245.016
	438.473	1856.59	237.427
	399.567	2297.18	265.4
	463.349	2005.72	440.702
	415.41	1679.32	248.094
	483.731	1338.51	186.291
	561.758
	402.795	3307.67
	535.014
	353.55	3307.23
	489.982	2930.93
	441.33	1743.52	864.544
	437.275	2015.35	1291.94
	564.692	2496.7	1246.27
	482.582	2873.69	1029.42
	612.689		922.529
	496.568		1093.34
	596.189		739.529
	494.594		562.609
	494.58	2292.02	801.475
	561.272	3246.85	907.133
	497.082		576.759
	474.627		571.538
	537.51	3221.75	487.864
	696.123		585.321
	673.371	1893.6	559.941
	597.288	2676	465.194
	352.307	2314.13	411.1
	513.53	2584.46	592.663
	613.654	2148.64	480.343
	964.392	2923.05	537.371
	1328.33	2662.06	394.507
	778.615	2494.09	502.533
	729.838
	343.906	3176.16
	614.637	8465.12
	551.101	1710.22
	617.526	2351.49
	697.686	6396.6
	476.177	6894.65
	363.558	2847.21
	667.956	2514.44
	508.496	2350.16
	567.015	2534.16
	610.286	3530.83
	485.175	2559.91
	399.914	1752.87
	401.514	2294.48
	622.592	2046.97
	608.312	2831.09
	468.464	3428.87
	652.155	3521.59
	435.966	1324.66
	494.404	2422.75
	584.499	2070.91
	502.782	1191.62
	397.694	2629.12
	616.483	1597.62
	758.459	1227.76
	571.893	3440.82
	718.494	217.762
	891.639	921.415
	827.867	2153.4
		2192.06
		2394.29
		2245.64
		2303.24
		937.94
		1968.23
		3000.86
		1760.33
		1397.78
		805.14
		3394.67
		3013.51
		2334.91

[truncated: 9 more sheets: Figure S8, Figure S9, Figure S10, Figure S11, Figure S13, Figure S14, Figure S15, Figure S16, Donor Data]
